# Supplementary material for: Patients with SARS-CoV-2-Induced Viral Sepsis Simultaneously Show Immune Activation, Impaired Immune Function and a Procoagulatory Disease State
Source: Vaccines (Basel). 2023 Feb 13;11(2):435. doi: 10.3390/vaccines11020435 (PMC9960366; doi:10.3390/vaccines11020435)
Supplement: Supplementary file 1 [file vaccines-11-00435-s001.zip]

Archive with 1 entries (1 files):
- vaccines-2191658 supplementary.pdf
